# Supplementary material for: Ivermectin represses Wnt/β-catenin signaling by binding to TELO2, a regulator of phosphatidylinositol 3-kinase-related kinases
Source: iScience. 2022 Mar 7;25(3):103912. doi: 10.1016/j.isci.2022.103912 (PMC9072907; doi:10.1016/j.isci.2022.103912)
Supplement: Data S1. IVM B1a-binding proteins, related to Figure 2C [file mmc2.xlsx]

## Sheet: Samples Report With Clusters fo
Data S1. IVM B1a-binding proteins, related to Figure 2C
Rank	Accession Number	Alternate ID	Identified Proteins	Molecular Weight	Protein Grouping Ambiguity		Probability
1	TELO2_HUMAN	TELO2	Telomere length regulation protein TEL2 homolog OS=Homo sapiens GN=TELO2 PE=1 SV=2	92 kDa		Homo sapiens	1
2	K22E_HUMAN [5]	KRT2	Cluster of Keratin, type II cytoskeletal 2 epidermal OS=Homo sapiens GN=KRT2 PE=1 SV=2 (K22E_HUMAN)	65 kDa	〇	Homo sapiens	1
2.1	K22E_HUMAN	KRT2	Keratin, type II cytoskeletal 2 epidermal OS=Homo sapiens GN=KRT2 PE=1 SV=2	65 kDa	〇	Homo sapiens	1
2.2	K2C5_HUMAN	KRT5	Keratin, type II cytoskeletal 5 OS=Homo sapiens GN=KRT5 PE=1 SV=3	62 kDa	〇	Homo sapiens	1
2.3	K2C6A_HUMAN	KRT6A	Keratin, type II cytoskeletal 6A OS=Homo sapiens GN=KRT6A PE=1 SV=3	60 kDa	〇	Homo sapiens	1
2.4	K2C6B_HUMAN	KRT6B	Keratin, type II cytoskeletal 6B OS=Homo sapiens GN=KRT6B PE=1 SV=5	60 kDa	〇	Homo sapiens	1
2.5	K2C75_HUMAN	KRT75	Keratin, type II cytoskeletal 75 OS=Homo sapiens GN=KRT75 PE=1 SV=2	60 kDa	〇	Homo sapiens	0.87
3	VIME_HUMAN	VIM	Vimentin OS=Homo sapiens GN=VIM PE=1 SV=4	54 kDa	〇	Homo sapiens	1
4	TTI1_HUMAN	TTI1	TELO2-interacting protein 1 homolog OS=Homo sapiens GN=TTI1 PE=1 SV=3	122 kDa		Homo sapiens	1
5	K2C1_HUMAN	KRT1	Keratin, type II cytoskeletal 1 OS=Homo sapiens GN=KRT1 PE=1 SV=6	66 kDa	〇	Homo sapiens	1
6	IPO11_HUMAN	IPO11	Importin-11 OS=Homo sapiens GN=IPO11 PE=1 SV=1	113 kDa		Homo sapiens	1
7	SGPL1_HUMAN	SGPL1	Sphingosine-1-phosphate lyase 1 OS=Homo sapiens GN=SGPL1 PE=1 SV=3	64 kDa		Homo sapiens	1
8	K1C9_HUMAN	KRT9	Keratin, type I cytoskeletal 9 OS=Homo sapiens GN=KRT9 PE=1 SV=3	62 kDa	〇	Homo sapiens	1
9	TBB4B_HUMAN [5]	TUBB4B	Cluster of Tubulin beta-4B chain OS=Homo sapiens GN=TUBB4B PE=1 SV=1 (TBB4B_HUMAN)	50 kDa	〇	Homo sapiens	1
9.1	TBB4B_HUMAN	TUBB4B	Tubulin beta-4B chain OS=Homo sapiens GN=TUBB4B PE=1 SV=1	50 kDa	〇	Homo sapiens	1
9.2	TBB5_HUMAN	TUBB	Tubulin beta chain OS=Homo sapiens GN=TUBB PE=1 SV=2	50 kDa	〇	Homo sapiens	1
9.3	TBB6_HUMAN	TUBB6	Tubulin beta-6 chain OS=Homo sapiens GN=TUBB6 PE=1 SV=1	50 kDa	〇	Homo sapiens	1
9.4	TBB2A_HUMAN (+1)	TUBB2A	Tubulin beta-2A chain OS=Homo sapiens GN=TUBB2A PE=1 SV=1	50 kDa	〇	Homo sapiens	0.99
10	K1C10_HUMAN	KRT10	Keratin, type I cytoskeletal 10 OS=Homo sapiens GN=KRT10 PE=1 SV=6	59 kDa	〇	Homo sapiens	1
11	MED24_HUMAN	MED24	Mediator of RNA polymerase II transcription subunit 24 OS=Homo sapiens GN=MED24 PE=1 SV=1	110 kDa		Homo sapiens	1
12	GCP2_HUMAN	TUBGCP2	Gamma-tubulin complex component 2 OS=Homo sapiens GN=TUBGCP2 PE=1 SV=2	103 kDa		Homo sapiens	1
13	XPO2_HUMAN	CSE1L	Exportin-2 OS=Homo sapiens GN=CSE1L PE=1 SV=3	110 kDa		Homo sapiens	1
14	IPO13_HUMAN	IPO13	Importin-13 OS=Homo sapiens GN=IPO13 PE=1 SV=3	108 kDa		Homo sapiens	1
15	TTI2_HUMAN	TTI2	TELO2-interacting protein 2 OS=Homo sapiens GN=TTI2 PE=1 SV=1	57 kDa		Homo sapiens	1
16	EMC1_HUMAN	EMC1	ER membrane protein complex subunit 1 OS=Homo sapiens GN=EMC1 PE=1 SV=1	112 kDa		Homo sapiens	1
17	IPO8_HUMAN	IPO8	Importin-8 OS=Homo sapiens GN=IPO8 PE=1 SV=2	120 kDa		Homo sapiens	1
18	OPA1_HUMAN	OPA1	Dynamin-like 120 kDa protein, mitochondrial OS=Homo sapiens GN=OPA1 PE=1 SV=3	112 kDa		Homo sapiens	1
19	GCP3_HUMAN	TUBGCP3	Gamma-tubulin complex component 3 OS=Homo sapiens GN=TUBGCP3 PE=1 SV=2	104 kDa		Homo sapiens	1
20	KPBB_HUMAN	PHKB	Phosphorylase b kinase regulatory subunit beta OS=Homo sapiens GN=PHKB PE=1 SV=3	125 kDa		Homo sapiens	1
21	XPO6_HUMAN	XPO6	Exportin-6 OS=Homo sapiens GN=XPO6 PE=1 SV=1	129 kDa		Homo sapiens	1
22	TEX10_HUMAN	TEX10	Testis-expressed protein 10 OS=Homo sapiens GN=TEX10 PE=1 SV=2	106 kDa		Homo sapiens	1
23	CALX_HUMAN	CANX	Calnexin OS=Homo sapiens GN=CANX PE=1 SV=2	68 kDa		Homo sapiens	1
24	TERA_HUMAN	VCP	Transitional endoplasmic reticulum ATPase OS=Homo sapiens GN=VCP PE=1 SV=4	89 kDa		Homo sapiens	1
25	NOC2L_HUMAN	NOC2L	Nucleolar complex protein 2 homolog OS=Homo sapiens GN=NOC2L PE=1 SV=4	85 kDa		Homo sapiens	1
26	XPO1_HUMAN	XPO1	Exportin-1 OS=Homo sapiens GN=XPO1 PE=1 SV=1	123 kDa		Homo sapiens	1
27	EIF3A_HUMAN	EIF3A	Eukaryotic translation initiation factor 3 subunit A OS=Homo sapiens GN=EIF3A PE=1 SV=1	167 kDa		Homo sapiens	1
28	LNP_HUMAN	LNP	Protein lunapark OS=Homo sapiens GN=LNP PE=1 SV=2	48 kDa		Homo sapiens	1
29	TBCD_HUMAN	TBCD	Tubulin-specific chaperone D OS=Homo sapiens GN=TBCD PE=1 SV=2	133 kDa		Homo sapiens	1
30	TFR1_HUMAN	TFRC	Transferrin receptor protein 1 OS=Homo sapiens GN=TFRC PE=1 SV=2	85 kDa		Homo sapiens	1
31	DAAF5_HUMAN	DNAAF5	Dynein assembly factor 5, axonemal OS=Homo sapiens GN=DNAAF5 PE=1 SV=4	94 kDa		Homo sapiens	1
32	EIF3B_HUMAN	EIF3B	Eukaryotic translation initiation factor 3 subunit B OS=Homo sapiens GN=EIF3B PE=1 SV=3	92 kDa		Homo sapiens	1
33	ANAG_HUMAN	NAGLU	Alpha-N-acetylglucosaminidase OS=Homo sapiens GN=NAGLU PE=1 SV=2	82 kDa		Homo sapiens	1
34	IMB1_HUMAN	KPNB1	Importin subunit beta-1 OS=Homo sapiens GN=KPNB1 PE=1 SV=2	97 kDa		Homo sapiens	1
35	TBA1B_HUMAN [3]	TUBA1B	Cluster of Tubulin alpha-1B chain OS=Homo sapiens GN=TUBA1B PE=1 SV=1 (TBA1B_HUMAN)	50 kDa	〇	Homo sapiens	1
35.1	TBA1B_HUMAN (+1)	TUBA1B	Tubulin alpha-1B chain OS=Homo sapiens GN=TUBA1B PE=1 SV=1	50 kDa	〇	Homo sapiens	1
35.2	TBA1A_HUMAN	TUBA1A	Tubulin alpha-1A chain OS=Homo sapiens GN=TUBA1A PE=1 SV=1	50 kDa	〇	Homo sapiens	1
36	CP51A_HUMAN	CYP51A1	Lanosterol 14-alpha demethylase OS=Homo sapiens GN=CYP51A1 PE=1 SV=3	57 kDa		Homo sapiens	1
37	DHC24_HUMAN	DHCR24	Delta(24)-sterol reductase OS=Homo sapiens GN=DHCR24 PE=1 SV=2	60 kDa		Homo sapiens	1
38	HS90A_HUMAN [2]	HSP90AA1	Cluster of Heat shock protein HSP 90-alpha OS=Homo sapiens GN=HSP90AA1 PE=1 SV=5 (HS90A_HUMAN)	85 kDa	〇	Homo sapiens	1
38.1	HS90A_HUMAN	HSP90AA1	Heat shock protein HSP 90-alpha OS=Homo sapiens GN=HSP90AA1 PE=1 SV=5	85 kDa	〇	Homo sapiens	1
38.2	HS90B_HUMAN	HSP90AB1	Heat shock protein HSP 90-beta OS=Homo sapiens GN=HSP90AB1 PE=1 SV=4	83 kDa	〇	Homo sapiens	1
39	LMAN1_HUMAN	LMAN1	Protein ERGIC-53 OS=Homo sapiens GN=LMAN1 PE=1 SV=2	58 kDa		Homo sapiens	1
40	AT2A2_HUMAN	ATP2A2	Sarcoplasmic/endoplasmic reticulum calcium ATPase 2 OS=Homo sapiens GN=ATP2A2 PE=1 SV=1	115 kDa		Homo sapiens	1
41	AT2C1_HUMAN	ATP2C1	Calcium-transporting ATPase type 2C member 1 OS=Homo sapiens GN=ATP2C1 PE=1 SV=3	101 kDa		Homo sapiens	1
42	AL3A2_HUMAN	ALDH3A2	Fatty aldehyde dehydrogenase OS=Homo sapiens GN=ALDH3A2 PE=1 SV=1	55 kDa		Homo sapiens	1
43	XPO7_HUMAN	XPO7	Exportin-7 OS=Homo sapiens GN=XPO7 PE=1 SV=3	124 kDa		Homo sapiens	1
44	GCR_HUMAN	NR3C1	Glucocorticoid receptor OS=Homo sapiens GN=NR3C1 PE=1 SV=1	86 kDa		Homo sapiens	1
45	LIPS_HUMAN	LIPE	Hormone-sensitive lipase OS=Homo sapiens GN=LIPE PE=1 SV=4	117 kDa		Homo sapiens	1
46	TNPO2_HUMAN	TNPO2	Transportin-2 OS=Homo sapiens GN=TNPO2 PE=1 SV=3	101 kDa	〇	Homo sapiens	1
47	VAC14_HUMAN	VAC14	Protein VAC14 homolog OS=Homo sapiens GN=VAC14 PE=1 SV=1	88 kDa		Homo sapiens	1
48	AAAS_HUMAN	AAAS	Aladin OS=Homo sapiens GN=AAAS PE=1 SV=1	60 kDa		Homo sapiens	1
49	LAP2B_HUMAN	TMPO	Lamina-associated polypeptide 2, isoforms beta/gamma OS=Homo sapiens GN=TMPO PE=1 SV=2	51 kDa		Homo sapiens	1
50	PLPL2_HUMAN	PNPLA2	Patatin-like phospholipase domain-containing protein 2 OS=Homo sapiens GN=PNPLA2 PE=1 SV=1	55 kDa		Homo sapiens	1
51	TNPO1_HUMAN	TNPO1	Transportin-1 OS=Homo sapiens GN=TNPO1 PE=1 SV=2	102 kDa	〇	Homo sapiens	1
52	UBE3C_HUMAN	UBE3C	Ubiquitin-protein ligase E3C OS=Homo sapiens GN=UBE3C PE=1 SV=3	124 kDa		Homo sapiens	1
53	WASC5_HUMAN	WASHC5	WASH complex subunit 5 OS=Homo sapiens GN=WASHC5 PE=1 SV=1	134 kDa		Homo sapiens	1
54	ATLA3_HUMAN	ATL3	Atlastin-3 OS=Homo sapiens GN=ATL3 PE=1 SV=1	61 kDa		Homo sapiens	1
55	COPG2_HUMAN	COPG2	Coatomer subunit gamma-2 OS=Homo sapiens GN=COPG2 PE=1 SV=1	98 kDa		Homo sapiens	1
56	IQCB1_HUMAN	IQCB1	IQ calmodulin-binding motif-containing protein 1 OS=Homo sapiens GN=IQCB1 PE=1 SV=1	69 kDa		Homo sapiens	1
57	K1C14_HUMAN [2]	KRT14	Cluster of Keratin, type I cytoskeletal 14 OS=Homo sapiens GN=KRT14 PE=1 SV=4 (K1C14_HUMAN)	52 kDa	〇	Homo sapiens	1
57.1	K1C14_HUMAN	KRT14	Keratin, type I cytoskeletal 14 OS=Homo sapiens GN=KRT14 PE=1 SV=4	52 kDa	〇	Homo sapiens	1
57.2	K1C16_HUMAN	KRT16	Keratin, type I cytoskeletal 16 OS=Homo sapiens GN=KRT16 PE=1 SV=4	51 kDa	〇	Homo sapiens	0.97
58	MYH9_HUMAN	MYH9	Myosin-9 OS=Homo sapiens GN=MYH9 PE=1 SV=4	227 kDa	〇	Homo sapiens	1
59	SYIC_HUMAN	IARS	Isoleucine--tRNA ligase, cytoplasmic OS=Homo sapiens GN=IARS PE=1 SV=2	145 kDa		Homo sapiens	1
60	ZW10_HUMAN	ZW10	Centromere/kinetochore protein zw10 homolog OS=Homo sapiens GN=ZW10 PE=1 SV=3	89 kDa		Homo sapiens	1
61	ABHGA_HUMAN	ABHD16A	Protein ABHD16A OS=Homo sapiens GN=ABHD16A PE=1 SV=3	63 kDa		Homo sapiens	1
62	CSN1_HUMAN	GPS1	COP9 signalosome complex subunit 1 OS=Homo sapiens GN=GPS1 PE=1 SV=4	56 kDa		Homo sapiens	1
63	NCLN_HUMAN	NCLN	Nicalin OS=Homo sapiens GN=NCLN PE=1 SV=2	63 kDa		Homo sapiens	1
64	DDX20_HUMAN	DDX20	Probable ATP-dependent RNA helicase DDX20 OS=Homo sapiens GN=DDX20 PE=1 SV=2	92 kDa		Homo sapiens	1
65	RBP17_HUMAN	RANBP17	Ran-binding protein 17 OS=Homo sapiens GN=RANBP17 PE=2 SV=1	124 kDa		Homo sapiens	1
66	SLN11_HUMAN	SLFN11	Schlafen family member 11 OS=Homo sapiens GN=SLFN11 PE=1 SV=2	103 kDa		Homo sapiens	1
67	AT1A1_HUMAN	ATP1A1	Sodium/potassium-transporting ATPase subunit alpha-1 OS=Homo sapiens GN=ATP1A1 PE=1 SV=1	113 kDa		Homo sapiens	1
68	HNRL1_HUMAN	HNRNPUL1	Heterogeneous nuclear ribonucleoprotein U-like protein 1 OS=Homo sapiens GN=HNRNPUL1 PE=1 SV=2	96 kDa		Homo sapiens	1
69	IGHA1_HUMAN [2]	IGHA1	Cluster of Immunoglobulin heavy constant alpha 1 OS=Homo sapiens GN=IGHA1 PE=1 SV=2 (IGHA1_HUMAN)	38 kDa	〇	Homo sapiens	1
69.1	IGHA1_HUMAN	IGHA1	Immunoglobulin heavy constant alpha 1 OS=Homo sapiens GN=IGHA1 PE=1 SV=2	38 kDa	〇	Homo sapiens	1
69.2	IGHA2_HUMAN	IGHA2	Immunoglobulin heavy constant alpha 2 OS=Homo sapiens GN=IGHA2 PE=1 SV=4	37 kDa	〇	Homo sapiens	0.99
70	IPO7_HUMAN	IPO7	Importin-7 OS=Homo sapiens GN=IPO7 PE=1 SV=1	120 kDa		Homo sapiens	1
71	MTOR_HUMAN	MTOR	Serine/threonine-protein kinase mTOR OS=Homo sapiens GN=MTOR PE=1 SV=1	289 kDa		Homo sapiens	1
72	RIF1_HUMAN	RIF1	Telomere-associated protein RIF1 OS=Homo sapiens GN=RIF1 PE=1 SV=2	274 kDa		Homo sapiens	1
73	CIP2A_HUMAN	KIAA1524	Protein CIP2A OS=Homo sapiens GN=KIAA1524 PE=1 SV=2	102 kDa		Homo sapiens	1
74	ESYT2_HUMAN	ESYT2	Extended synaptotagmin-2 OS=Homo sapiens GN=ESYT2 PE=1 SV=1	102 kDa		Homo sapiens	1
75	GLPK_HUMAN	GK	Glycerol kinase OS=Homo sapiens GN=GK PE=1 SV=3	61 kDa		Homo sapiens	1
76	STT3A_HUMAN	STT3A	Dolichyl-diphosphooligosaccharide--protein glycosyltransferase subunit STT3A OS=Homo sapiens GN=STT3A PE=1 SV=2	81 kDa		Homo sapiens	1
77	ZG16B_HUMAN	ZG16B	Zymogen granule protein 16 homolog B OS=Homo sapiens GN=ZG16B PE=1 SV=3	23 kDa		Homo sapiens	1
78	QSOX2_HUMAN	QSOX2	Sulfhydryl oxidase 2 OS=Homo sapiens GN=QSOX2 PE=1 SV=3	78 kDa		Homo sapiens	1
79	GCN1_HUMAN	GCN1	eIF-2-alpha kinase activator GCN1 OS=Homo sapiens GN=GCN1 PE=1 SV=6	293 kDa		Homo sapiens	1
80	SEC63_HUMAN	SEC63	Translocation protein SEC63 homolog OS=Homo sapiens GN=SEC63 PE=1 SV=2	88 kDa		Homo sapiens	1
81	SF3B1_HUMAN	SF3B1	Splicing factor 3B subunit 1 OS=Homo sapiens GN=SF3B1 PE=1 SV=3	146 kDa		Homo sapiens	1
82	SPTC2_HUMAN	SPTLC2	Serine palmitoyltransferase 2 OS=Homo sapiens GN=SPTLC2 PE=1 SV=1	63 kDa		Homo sapiens	1
83	RL40_HUMAN (+3)	UBA52	Ubiquitin-60S ribosomal protein L40 OS=Homo sapiens GN=UBA52 PE=1 SV=2	15 kDa		Homo sapiens	1
84	SAM50_HUMAN	SAMM50	Sorting and assembly machinery component 50 homolog OS=Homo sapiens GN=SAMM50 PE=1 SV=3	52 kDa		Homo sapiens	1
85	CLPT1_HUMAN	CLPTM1	Cleft lip and palate transmembrane protein 1 OS=Homo sapiens GN=CLPTM1 PE=1 SV=1	76 kDa		Homo sapiens	1
86	CPT1A_HUMAN	CPT1A	Carnitine O-palmitoyltransferase 1, liver isoform OS=Homo sapiens GN=CPT1A PE=1 SV=2	88 kDa		Homo sapiens	1
87	GEMI4_HUMAN	GEMIN4	Gem-associated protein 4 OS=Homo sapiens GN=GEMIN4 PE=1 SV=2	120 kDa		Homo sapiens	1
88	MED16_HUMAN	MED16	Mediator of RNA polymerase II transcription subunit 16 OS=Homo sapiens GN=MED16 PE=1 SV=2	97 kDa		Homo sapiens	1
89	MYH10_HUMAN	MYH10	Myosin-10 OS=Homo sapiens GN=MYH10 PE=1 SV=3	229 kDa	〇	Homo sapiens	1
90	PIGR_HUMAN	PIGR	Polymeric immunoglobulin receptor OS=Homo sapiens GN=PIGR PE=1 SV=4	83 kDa		Homo sapiens	1
91	TCPD_HUMAN	CCT4	T-complex protein 1 subunit delta OS=Homo sapiens GN=CCT4 PE=1 SV=4	58 kDa		Homo sapiens	1
92	TTC8_HUMAN	TTC8	Tetratricopeptide repeat protein 8 OS=Homo sapiens GN=TTC8 PE=1 SV=2	62 kDa		Homo sapiens	1
93	ERG1_HUMAN	SQLE	Squalene monooxygenase OS=Homo sapiens GN=SQLE PE=1 SV=3	64 kDa		Homo sapiens	1
94	UFL1_HUMAN	UFL1	E3 UFM1-protein ligase 1 OS=Homo sapiens GN=UFL1 PE=1 SV=2	90 kDa		Homo sapiens	1
95	PRKDC_HUMAN	PRKDC	DNA-dependent protein kinase catalytic subunit OS=Homo sapiens GN=PRKDC PE=1 SV=3	469 kDa		Homo sapiens	1
96	GRAM4_HUMAN	GRAMD4	GRAM domain-containing protein 4 OS=Homo sapiens GN=GRAMD4 PE=1 SV=1	66 kDa		Homo sapiens	1
97	IPO5_HUMAN	IPO5	Importin-5 OS=Homo sapiens GN=IPO5 PE=1 SV=4	124 kDa		Homo sapiens	1
98	INT3_HUMAN	INTS3	Integrator complex subunit 3 OS=Homo sapiens GN=INTS3 PE=1 SV=1	118 kDa		Homo sapiens	1
99	TM9S3_HUMAN	TM9SF3	Transmembrane 9 superfamily member 3 OS=Homo sapiens GN=TM9SF3 PE=1 SV=2	68 kDa		Homo sapiens	1
100	EXC6B_HUMAN	EXOC6B	Exocyst complex component 6B OS=Homo sapiens GN=EXOC6B PE=1 SV=3	94 kDa		Homo sapiens	1
101	IFT56_HUMAN	TTC26	Intraflagellar transport protein 56 OS=Homo sapiens GN=TTC26 PE=2 SV=1	64 kDa		Homo sapiens	1
102	ANC2_HUMAN	ANAPC2	Anaphase-promoting complex subunit 2 OS=Homo sapiens GN=ANAPC2 PE=1 SV=1	94 kDa		Homo sapiens	1
103	SESN2_HUMAN	SESN2	Sestrin-2 OS=Homo sapiens GN=SESN2 PE=1 SV=1	54 kDa		Homo sapiens	1
104	TRIM4_HUMAN	TRIM4	E3 ubiquitin-protein ligase TRIM4 OS=Homo sapiens GN=TRIM4 PE=1 SV=2	57 kDa		Homo sapiens	1
105	TM9S4_HUMAN	TM9SF4	Transmembrane 9 superfamily member 4 OS=Homo sapiens GN=TM9SF4 PE=1 SV=2	75 kDa		Homo sapiens	1
106	FKRP_HUMAN	FKRP	Fukutin-related protein OS=Homo sapiens GN=FKRP PE=1 SV=1	55 kDa		Homo sapiens	1
107	AT131_HUMAN	ATP13A1	Manganese-transporting ATPase 13A1 OS=Homo sapiens GN=ATP13A1 PE=1 SV=2	133 kDa		Homo sapiens	1
108	IMA1_HUMAN	KPNA2	Importin subunit alpha-1 OS=Homo sapiens GN=KPNA2 PE=1 SV=1	58 kDa		Homo sapiens	1
109	RO60_HUMAN	TROVE2	60 kDa SS-A/Ro ribonucleoprotein OS=Homo sapiens GN=TROVE2 PE=1 SV=2	61 kDa		Homo sapiens	1
110	SYFA_HUMAN	FARSA	Phenylalanine--tRNA ligase alpha subunit OS=Homo sapiens GN=FARSA PE=1 SV=3	58 kDa		Homo sapiens	1
111	MAGD1_HUMAN	MAGED1	Melanoma-associated antigen D1 OS=Homo sapiens GN=MAGED1 PE=1 SV=3	86 kDa		Homo sapiens	1
112	GOLI4_HUMAN	GOLIM4	Golgi integral membrane protein 4 OS=Homo sapiens GN=GOLIM4 PE=1 SV=1	82 kDa		Homo sapiens	1
113	EF2_HUMAN	EEF2	Elongation factor 2 OS=Homo sapiens GN=EEF2 PE=1 SV=4	95 kDa		Homo sapiens	1
114	FANCB_HUMAN	FANCB	Fanconi anemia group B protein OS=Homo sapiens GN=FANCB PE=1 SV=1	98 kDa		Homo sapiens	1
115	URGCP_HUMAN	URGCP	Up-regulator of cell proliferation OS=Homo sapiens GN=URGCP PE=1 SV=2	105 kDa		Homo sapiens	1
116	IGKC_HUMAN (+1)	IGKC	Immunoglobulin kappa constant OS=Homo sapiens GN=IGKC PE=1 SV=2	12 kDa		Homo sapiens	1
117	SLMAP_HUMAN	SLMAP	Sarcolemmal membrane-associated protein OS=Homo sapiens GN=SLMAP PE=1 SV=1	95 kDa		Homo sapiens	1
118	APC7_HUMAN	ANAPC7	Anaphase-promoting complex subunit 7 OS=Homo sapiens GN=ANAPC7 PE=1 SV=4	67 kDa		Homo sapiens	1
119	GXLT1_HUMAN	GXYLT1	Glucoside xylosyltransferase 1 OS=Homo sapiens GN=GXYLT1 PE=1 SV=2	51 kDa		Homo sapiens	1
120	IGJ_HUMAN	JCHAIN	Immunoglobulin J chain OS=Homo sapiens GN=JCHAIN PE=1 SV=4	18 kDa		Homo sapiens	1
121	NSMA3_HUMAN	SMPD4	Sphingomyelin phosphodiesterase 4 OS=Homo sapiens GN=SMPD4 PE=1 SV=2	93 kDa		Homo sapiens	1
122	MA1B1_HUMAN	MAN1B1	Endoplasmic reticulum mannosyl-oligosaccharide 1,2-alpha-mannosidase OS=Homo sapiens GN=MAN1B1 PE=1 SV=2	80 kDa		Homo sapiens	1
123	COG5_HUMAN	COG5	Conserved oligomeric Golgi complex subunit 5 OS=Homo sapiens GN=COG5 PE=1 SV=3	93 kDa		Homo sapiens	1
124	OSBL8_HUMAN	OSBPL8	Oxysterol-binding protein-related protein 8 OS=Homo sapiens GN=OSBPL8 PE=1 SV=3	101 kDa		Homo sapiens	1
125	ADA10_HUMAN	ADAM10	Disintegrin and metalloproteinase domain-containing protein 10 OS=Homo sapiens GN=ADAM10 PE=1 SV=1	84 kDa		Homo sapiens	1
126	LYSC_HUMAN	LYZ	Lysozyme C OS=Homo sapiens GN=LYZ PE=1 SV=1	17 kDa		Homo sapiens	1
127	LAS1L_HUMAN	LAS1L	Ribosomal biogenesis protein LAS1L OS=Homo sapiens GN=LAS1L PE=1 SV=2	83 kDa		Homo sapiens	1
128	HORN_HUMAN	HRNR	Hornerin OS=Homo sapiens GN=HRNR PE=1 SV=2	282 kDa		Homo sapiens	0.99
129	RETR3_HUMAN	RETREG3	Reticulophagy regulator 3 OS=Homo sapiens GN=RETREG3 PE=1 SV=1	51 kDa		Homo sapiens	0.98
130	MUC7_HUMAN	MUC7	Mucin-7 OS=Homo sapiens GN=MUC7 PE=1 SV=2	39 kDa		Homo sapiens	0.97
131	ENDD1_HUMAN	ENDOD1	Endonuclease domain-containing 1 protein OS=Homo sapiens GN=ENDOD1 PE=1 SV=2	55 kDa		Homo sapiens	1
132	IGLC2_HUMAN (+1)	IGLC2	Immunoglobulin lambda constant 2 OS=Homo sapiens GN=IGLC2 PE=1 SV=1	11 kDa		Homo sapiens	1
133	SE1L1_HUMAN	SEL1L	Protein sel-1 homolog 1 OS=Homo sapiens GN=SEL1L PE=1 SV=3	89 kDa		Homo sapiens	1
134	GORS2_HUMAN	GORASP2	Golgi reassembly-stacking protein 2 OS=Homo sapiens GN=GORASP2 PE=1 SV=3	47 kDa		Homo sapiens	1
135	RFX3_HUMAN	RFX3	Transcription factor RFX3 OS=Homo sapiens GN=RFX3 PE=1 SV=2	84 kDa		Homo sapiens	1
136	PCAT1_HUMAN	LPCAT1	Lysophosphatidylcholine acyltransferase 1 OS=Homo sapiens GN=LPCAT1 PE=1 SV=2	59 kDa		Homo sapiens	1
137	RFOX1_HUMAN (+1)	RBFOX1	RNA binding protein fox-1 homolog 1 OS=Homo sapiens GN=RBFOX1 PE=1 SV=2	43 kDa		Homo sapiens	1
138	FKBP8_HUMAN	FKBP8	Peptidyl-prolyl cis-trans isomerase FKBP8 OS=Homo sapiens GN=FKBP8 PE=1 SV=2	45 kDa		Homo sapiens	1
139	PIGG_HUMAN	PIGG	GPI ethanolamine phosphate transferase 2 OS=Homo sapiens GN=PIGG PE=1 SV=1	108 kDa		Homo sapiens	1
140	TONSL_HUMAN	TONSL	Tonsoku-like protein OS=Homo sapiens GN=TONSL PE=1 SV=2	151 kDa		Homo sapiens	1
141	TCPH_HUMAN	CCT7	T-complex protein 1 subunit eta OS=Homo sapiens GN=CCT7 PE=1 SV=2	59 kDa		Homo sapiens	1
142	MGAT2_HUMAN	MGAT2	Alpha-1,6-mannosyl-glycoprotein 2-beta-N-acetylglucosaminyltransferase OS=Homo sapiens GN=MGAT2 PE=1 SV=1	52 kDa		Homo sapiens	1
143	LEMD2_HUMAN	LEMD2	LEM domain-containing protein 2 OS=Homo sapiens GN=LEMD2 PE=1 SV=1	57 kDa		Homo sapiens	1
144	CND1_HUMAN	NCAPD2	Condensin complex subunit 1 OS=Homo sapiens GN=NCAPD2 PE=1 SV=3	157 kDa		Homo sapiens	1
145	COG8_HUMAN	COG8	Conserved oligomeric Golgi complex subunit 8 OS=Homo sapiens GN=COG8 PE=1 SV=2	68 kDa		Homo sapiens	1
146	AP5B1_HUMAN	AP5B1	AP-5 complex subunit beta-1 OS=Homo sapiens GN=AP5B1 PE=1 SV=4	94 kDa		Homo sapiens	1
147	CP2U1_HUMAN	CYP2U1	Cytochrome P450 2U1 OS=Homo sapiens GN=CYP2U1 PE=1 SV=1	62 kDa		Homo sapiens	0.99
148	DHX15_HUMAN	DHX15	Pre-mRNA-splicing factor ATP-dependent RNA helicase DHX15 OS=Homo sapiens GN=DHX15 PE=1 SV=2	91 kDa		Homo sapiens	0.99
149	FANCI_HUMAN	FANCI	Fanconi anemia group I protein OS=Homo sapiens GN=FANCI PE=1 SV=4	149 kDa		Homo sapiens	0.97
150	IRS4_HUMAN	IRS4	Insulin receptor substrate 4 OS=Homo sapiens GN=IRS4 PE=1 SV=1	134 kDa		Homo sapiens	0.93
151	PIP_HUMAN	PIP	Prolactin-inducible protein OS=Homo sapiens GN=PIP PE=1 SV=1	17 kDa		Homo sapiens	0.84
152	XPO4_HUMAN	XPO4	Exportin-4 OS=Homo sapiens GN=XPO4 PE=1 SV=2	130 kDa		Homo sapiens	0.74
153	F16B2_HUMAN	FAM160B2	Protein FAM160B2 OS=Homo sapiens GN=FAM160B2 PE=2 SV=2	82 kDa		Homo sapiens	0.92
154	FACR1_HUMAN	FAR1	Fatty acyl-CoA reductase 1 OS=Homo sapiens GN=FAR1 PE=1 SV=1	59 kDa		Homo sapiens	0.86
155	RL4_HUMAN	RPL4	60S ribosomal protein L4 OS=Homo sapiens GN=RPL4 PE=1 SV=5	48 kDa		Homo sapiens	0.83
156	SC65_HUMAN	P3H4	Synaptonemal complex protein SC65 OS=Homo sapiens GN=P3H4 PE=1 SV=1	50 kDa		Homo sapiens	0.79
157	MANEA_HUMAN	MANEA	Glycoprotein endo-alpha-1,2-mannosidase OS=Homo sapiens GN=MANEA PE=1 SV=1	54 kDa		Homo sapiens	0.75
158	ZDH13_HUMAN	ZDHHC13	Palmitoyltransferase ZDHHC13 OS=Homo sapiens GN=ZDHHC13 PE=1 SV=3	71 kDa		Homo sapiens	0.75
159	CLP1L_HUMAN	CLPTM1L	Cleft lip and palate transmembrane protein 1-like protein OS=Homo sapiens GN=CLPTM1L PE=1 SV=1	62 kDa		Homo sapiens	0.73
160	NCKP1_HUMAN	NCKAP1	Nck-associated protein 1 OS=Homo sapiens GN=NCKAP1 PE=1 SV=1	129 kDa		Homo sapiens	0.73
161	SYMPK_HUMAN	SYMPK	Symplekin OS=Homo sapiens GN=SYMPK PE=1 SV=2	141 kDa		Homo sapiens	0.72
162	B4GT5_HUMAN	B4GALT5	Beta-1,4-galactosyltransferase 5 OS=Homo sapiens GN=B4GALT5 PE=2 SV=1	45 kDa		Homo sapiens	0.55
163	IPO4_HUMAN	IPO4	Importin-4 OS=Homo sapiens GN=IPO4 PE=1 SV=2	119 kDa		Homo sapiens	0.51
164	CGT_HUMAN	UGT8	2-hydroxyacylsphingosine 1-beta-galactosyltransferase OS=Homo sapiens GN=UGT8 PE=2 SV=2	61 kDa		Homo sapiens	0.51
165	BSCL2_HUMAN	BSCL2	Seipin OS=Homo sapiens GN=BSCL2 PE=1 SV=3	44 kDa		Homo sapiens	0.49
166	TTC37_HUMAN	TTC37	Tetratricopeptide repeat protein 37 OS=Homo sapiens GN=TTC37 PE=1 SV=1	175 kDa		Homo sapiens	0.47
167	MANEL_HUMAN	MANEAL	Glycoprotein endo-alpha-1,2-mannosidase-like protein OS=Homo sapiens GN=MANEAL PE=2 SV=1	51 kDa		Homo sapiens	0.44
168	CNO10_HUMAN	CNOT10	CCR4-NOT transcription complex subunit 10 OS=Homo sapiens GN=CNOT10 PE=1 SV=1	82 kDa		Homo sapiens	0.44
169	CNO6L_HUMAN (+1)	CNOT6L	CCR4-NOT transcription complex subunit 6-like OS=Homo sapiens GN=CNOT6L PE=1 SV=2	63 kDa		Homo sapiens	0.43
170	TSN10_HUMAN	TSPAN10	Tetraspanin-10 OS=Homo sapiens GN=TSPAN10 PE=2 SV=1	36 kDa		Homo sapiens	0.39
171	H2B1A_HUMAN (+14)	HIST1H2BA	Histone H2B type 1-A OS=Homo sapiens GN=HIST1H2BA PE=1 SV=3	14 kDa		Homo sapiens	0.37
172	HNRPU_HUMAN	HNRNPU	Heterogeneous nuclear ribonucleoprotein U OS=Homo sapiens GN=HNRNPU PE=1 SV=6	91 kDa		Homo sapiens	0.34
173	GPAT1_HUMAN	GPAM	Glycerol-3-phosphate acyltransferase 1, mitochondrial OS=Homo sapiens GN=GPAM PE=1 SV=3	94 kDa		Homo sapiens	0.32
174	PXYP1_HUMAN	PXYLP1	2-phosphoxylose phosphatase 1 OS=Homo sapiens GN=PXYLP1 PE=1 SV=1	55 kDa		Homo sapiens	0.32
175	RNZ2_HUMAN	ELAC2	Zinc phosphodiesterase ELAC protein 2 OS=Homo sapiens GN=ELAC2 PE=1 SV=2	92 kDa		Homo sapiens	0.32
176	SCC4_HUMAN	MAU2	MAU2 chromatid cohesion factor homolog OS=Homo sapiens GN=MAU2 PE=1 SV=2	69 kDa		Homo sapiens	0.32
177	H4_HUMAN	HIST1H4A	Histone H4 OS=Homo sapiens GN=HIST1H4A PE=1 SV=2	11 kDa		Homo sapiens	0.25
178	HAUS6_HUMAN	HAUS6	HAUS augmin-like complex subunit 6 OS=Homo sapiens GN=HAUS6 PE=1 SV=2	109 kDa		Homo sapiens	0.25
179	FACD2_HUMAN	FANCD2	Fanconi anemia group D2 protein OS=Homo sapiens GN=FANCD2 PE=1 SV=2	164 kDa		Homo sapiens	0.24
180	AKAP8_HUMAN	AKAP8	A-kinase anchor protein 8 OS=Homo sapiens GN=AKAP8 PE=1 SV=1	76 kDa		Homo sapiens	0.22
181	VPS51_HUMAN	VPS51	Vacuolar protein sorting-associated protein 51 homolog OS=Homo sapiens GN=VPS51 PE=1 SV=2	86 kDa		unknown	0.13
182	H31T_HUMAN (+4)	HIST3H3	Histone H3.1t OS=Homo sapiens GN=HIST3H3 PE=1 SV=3	16 kDa		unknown	0.05
183	GSDMD_HUMAN (+2)	GSDMD	Gasdermin-D OS=Homo sapiens GN=GSDMD PE=1 SV=1	53 kDa		unknown	0.05
184	HEAT1_HUMAN (+1)	HEATR1	HEAT repeat-containing protein 1 OS=Homo sapiens GN=HEATR1 PE=1 SV=3	242 kDa		unknown	0.05
END OF FILE
